# Supplementary material for: Bacteriophages isolated from mouse feces attenuates pneumonia mice caused by Pseudomonas aeruginosa
Source: PLoS One. 2024 Jul 16;19(7):e0307079. doi: 10.1371/journal.pone.0307079 (PMC11251617; doi:10.1371/journal.pone.0307079)
Supplement: S1 Data — (XLSX) [file pone.0307079.s002.xlsx]

## Sheet: Fig 1
Bactericidal activity
Time (h)	M.O.I.
	10			1			0.1			0.01			0.001			Control
0	0.1308	0.1345	0.1378	0.1687	0.1459	0.1458	0.1575	0.1558	0.1557	0.1678	0.1624	0.1675	0.1738	0.1748	0.1751	0.1724	0.1575	0.1677
1	0.1196	0.124	0.1272	0.1148	0.1006	0.1003	0.0945	0.0948	0.0932	0.0974	0.0951	0.099	0.1185	0.1181	0.1182	0.3609	0.3121	0.3576
2	0.1123	0.1168	0.1192	0.0977	0.0976	0.0975	0.0935	0.0938	0.0924	0.0948	0.0934	0.0952	0.1067	0.1068	0.1073	0.6662	0.5766	0.6616
3	0.1104	0.1146	0.1165	0.0973	0.096	0.0956	0.0934	0.094	0.0923	0.0939	0.0928	0.0946	0.1054	0.1064	0.1055	0.7781	0.6899	0.7688
4	0.109	0.1132	0.115	0.097	0.0954	0.0951	0.0943	0.0947	0.093	0.0943	0.0927	0.0952	0.1039	0.105	0.1035	0.8757	0.7929	0.864
5	0.1081	0.1123	0.1137	0.0964	0.0955	0.0948	0.0938	0.0944	0.0932	0.0939	0.0928	0.0952	0.1024	0.1041	0.1027	0.9702	0.8931	0.9549
6	0.1074	0.1117	0.1129	0.0962	0.096	0.0951	0.0946	0.0947	0.0935	0.0941	0.0931	0.0944	0.1056	0.1086	0.1058	1.0362	0.9684	1.021
7	0.1067	0.1111	0.1122	0.0963	0.0959	0.0948	0.0945	0.095	0.0937	0.0939	0.0933	0.0945	0.1389	0.1378	0.1342	1.0909	1.0294	1.0724
8	0.106	0.1105	0.1113	0.0962	0.096	0.0946	0.0946	0.0949	0.0943	0.0941	0.094	0.0944	0.3116	0.2691	0.2999	1.146	1.0917	1.1263
9	0.1057	0.1099	0.1107	0.0967	0.0956	0.0946	0.0948	0.0956	0.0967	0.0946	0.0953	0.0944	0.6142	0.542	0.601	1.1963	1.1455	1.1748
10	0.1053	0.1097	0.1103	0.0975	0.0956	0.0945	0.0962	0.0966	0.1024	0.0955	0.096	0.0947	0.7408	0.6807	0.7289	1.2332	1.185	1.2135
11	0.1049	0.1092	0.1097	0.0984	0.0953	0.0944	0.0983	0.0983	0.1076	0.0957	0.0939	0.0952	0.8178	0.7712	0.8093	1.2666	1.2237	1.2448
12	0.1047	0.1088	0.1095	0.0987	0.0953	0.0943	0.099	0.0981	0.098	0.0945	0.0935	0.0955	0.8696	0.8364	0.8606	1.2884	1.2469	1.2709
13	0.1044	0.1085	0.1092	0.0982	0.0953	0.0944	0.0959	0.0957	0.0961	0.0943	0.0932	0.0951	0.8888	0.8866	0.8765	1.3083	1.2699	1.2903
14	0.104	0.1082	0.109	0.0977	0.0953	0.0943	0.0952	0.095	0.0957	0.094	0.093	0.0945	0.8175	0.8761	0.8063	1.321	1.2854	1.3037
15	0.1039	0.108	0.1087	0.0973	0.0951	0.094	0.0952	0.095	0.0953	0.094	0.0932	0.0944	0.7755	0.8043	0.8062	1.3353	1.3028	1.3172
16	0.1036	0.1076	0.1084	0.0974	0.0954	0.0942	0.0953	0.095	0.0952	0.094	0.093	0.0942	0.8055	0.8048	0.8303	1.3441	1.313	1.3264
17	0.1033	0.1075	0.1081	0.0976	0.0951	0.0938	0.095	0.0948	0.0951	0.0941	0.0931	0.0941	0.8222	0.8164	0.8382	1.3525	1.3238	1.3353
18	0.1031	0.1072	0.1079	0.0975	0.0951	0.0935	0.0948	0.0949	0.095	0.0942	0.0931	0.0941	0.8404	0.8241	0.8473	1.3611	1.3393	1.3461
19	0.103	0.1069	0.1078	0.0975	0.0952	0.0936	0.0947	0.0948	0.0948	0.0944	0.093	0.0942	0.8533	0.829	0.8524	1.3731	1.3449	1.3559
20	0.1025	0.1066	0.1074	0.0976	0.0951	0.0934	0.0945	0.0946	0.0947	0.095	0.093	0.094	0.8659	0.8346	0.857	1.38	1.3456	1.3664
21	0.1024	0.1065	0.1072	0.0975	0.0955	0.0934	0.0948	0.0948	0.0948	0.0964	0.0931	0.0941	0.8742	0.8376	0.8586	1.3841	1.3469	1.374
22	0.1023	0.1062	0.107	0.0975	0.0954	0.0932	0.0949	0.0947	0.0947	0.0989	0.0931	0.094	0.8914	0.8488	0.8629	1.3852	1.3445	1.3763
23	0.1022	0.1062	0.1071	0.0977	0.0955	0.0934	0.0956	0.0946	0.0947	0.1039	0.0935	0.094	0.9037	0.8601	0.863	1.3828	1.3431	1.3732
24	0.1019	0.1061	0.107	0.0975	0.0955	0.0933	0.0972	0.0949	0.0948	0.1163	0.0949	0.094	0.9215	0.8758	0.8699	1.3814	1.3398	1.3737
One step growth curve								Thermal stability							pH stability
Time (min)	Phage titer (PFU/infected cell)							Temp (°C)	Phage titer (PFU/mL)						pH	Phage titer (PFU/mL)
0	0	0	0					4	120000	110000	100000				1	0	0	0
10	270	290	290					20	90000	110000	100000				2	0	0	0
20	240	290	320					40	100000	100000	120000				3	1000000	1000000	1000000
30	330	390	360					60	20000	20000	30000				4	6000000	7000000	5000000
40	420	440	440					80	0	0	0				5	6000000	7000000	5000000
50	470	490	470					100	0	0	0				6	7000000	7000000	3000000
60	460	450	430												7	8000000	6000000	4000000
70	1000	700	600												8	7000000	6000000	5000000
80	1300	1300	1000												9	5000000	7000000	5000000
90	2700	2400	2700												10	6000000	4000000	8000000
100	4200	4700	4600												11	7000000	7000000	5000000
110	10000	16000	14000												12	7000000	6000000	5000000
120	44000	46000	46000												13	0	0	0
130	47000	46000	46000												14	0	0	0
140	47000	46000	50000
150	49000	48000	46000
160	50000	48000	49000
170	49000	50000	46000

## Sheet: Fig 2
	Control	IT route			IV route
		Phage	PACL+NSS	PACL+Phage	Phage	PACL+NSS	PACL+Phage
Bacteria in BALF (CFU/mL)	0	0	9800000	1200	0	9700000	240000
	0	0	11000000	1500	0	10000000	250000
	0	0	10000000	1300	0	15000000	290000
	0	0	22000000	900	0	12000000	190000
	0	0	18000000	1500	0	26000000	300000
	0	0	15000000	1600	0	19000000	290000
	0	0	19000000	1100	0	12000000	270000
Phage in BALF (PFU/mL)	0	1200000	0	10000000	0	0	5000000
	0	1500000	0	31000000	0	0	8000000
	0	1300000	0	20000000	0	0	10000000
	0	1200000	0	10000000	0	0	5000000
	0	1300000	0	35000000	0	0	7000000
	0	1400000	0	10000000	0	0	10000000
	0	1400000	0	25000000	0	0	9000000
Bacteria in serum (CFU/mL)	0	0	35000	1000	0	20000	3000
	0	0	40000	5000	0	20000	1000
	0	0	30000	6000	0	30000	1000
	0	0	21000	1000	0	21000	3000
	0	0	22000	4000	0	22000	1000
	0	0	23000	5000	0	23000	1000
	0	0	32000	3000	0	25000	2000
Phage in serun (PFU/mL)	0	0	0	19000	2000	0	6000000
	0	0	0	18000	7000	0	100000
	0	0	0	21000	4000	0	220000
	0	0	0	22000	6000	0	6000000
	0	0	0	16000	2000	0	100000
	0	0	0	22000	4000	0	230000
	0	0	0	17000	3000	0	200000
Serum TNF-a (pg/mL)	4.3278	4.68475	43.413	6.08477	4.76753	41.992	7.41358
	5.80415	4.29405	33.5964	6.33259	4.80513	35.237	9.38559
	4.25934	4.25934	36.5086	6.86971	4.4088	38.124	9.82627
	2.86636	4.31237	40.965	5.80415	4.25162	34.876	8.74239
	5.95738	4.56749	35.7969	6.59685	4.68696	38.305	7.69487
	3.56314	4.32781	36.7859	4.59687	4.95697	41.041	8.96849
	4.37369	4.68366	39.584	7.6237	4.03014	37.948	10.8625
Serum IL-6 (pg/mL)	29	29.0924	1441.94	123.982	53.7381	1441.94	405.833
	39	39.6259	1386.12	135.209	45.9427	1386.12	396.879
	40.95	42.7255	1429.94	132.247	50.6568	1429.94	350.868
	41.4	42.6359	1235.47	121.089	48.8025	1240	363.335
	35.6	32.65	1414.58	134.68	57.16	1435.68	395.76
	29.93	34.69	1256.65	125.68	47.65	1353.68	345.68
	36.78	30.55	1336.87	132.56	49.85	1267.54	365.67
Serum IL-1B (pg/mL)	21.2759	21.2759	248.27	19.8446	20.6918	248.27	21.1869
	20.3823	20.3823	289.894	21.1444	20.568	289.894	21.8136
	20.568	22.0264	290	22.4287	19.8175	290	21.7826
	19.8175	22.6221	250	19.8098	22.0496	270	20.8581
	20.56	21.45	258.68	20.56	19.68	280.58	21.48
	19.59	22.45	268.76	21.59	20.65	275.96	20.58
	21.24	21.46	278.65	22.19	21.48	287.59	21.95
Serum IL-10 (pg/mL)	244.321	244.321	1153.98	366.844	376.26	1032.81	468.822
	236.914	236.914	1060.55	380.461	393.871	1055	483.251
	230.748	250.258	1036	354.314	368.655	1036	489.024
	250.685	246.119	1070.11	394.729	369.744	1070.11	477.042
	240.68	249.58	1045.64	375.46	384.68	1045.85	486.58
	236.75	235.68	1058.64	391.58	374.56	1068.49	475.86
	243.68	241.58	1069.43	387.24	385.65	1055.66	472.58

## Sheet: Fig 3
Lung Injury score	Control	IT route			IV route
		Phage	PACL+NSS	PACL+Phage	Phage	PACL+NSS	PACL+Phage
	0	0	4	2	1	4	4
	1	0	4	2	1	4	4
	1	0	4	2	2	4	4
	1	1	3	4	1	3	4
	1	1	3	2	1	3	4
	0	1	4	2	1	4	2
	1	1	4	2	0	4	2
	1	2	4	2	0	4	2
	1	1	4	2	0	4	2
	1	1	4	4	0	3	2

## Sheet: Fig 4
	PACL+NSS	PACL+Phage IT	PACL+Phage IV
Area with NE	31.068	15.685	23.614
	29.461	17.834	19.993
	20.46	17.947	20.945
	30.236	15.365	20.48
	25.69	16.78	22.96
	29.98	15.58	21.49
	30.59	14.68	21.09
	29.94	17.85	21.49
	23.96	16.68	23.54
	25.69	17.58	19.59
Area with MPO	12.146	9.135	8.227
	12.071	7.95	8.579
	13.025	10.743	9.853
	13.296	11.236	9.64
	11.98	7.58	9.95
	13.21	7.91	8.958
	12.54	10.94	9.58
	12.58	11.19	7.98
	12.49	9.48	7.59
	12.98	10.58	9.97
Area with CitH3	8.378	7.07	2.976
	9.513	6.645	2.494
	23.838	7.445	3.578
	10.786	5.288	4.294
	15.68	5.86	2.58
	9.68	6.69	4.58
	20.58	6.2	2.96
	5.69	5.38	2.58
	7.69	7.55	3.58
	4.69	7.48	3.09

## Sheet: Fig 5
	Without PMN				With PMN
	Media	PACL	Phage	PACL+Phage	Media	PACL	Phage	PACL+Phage
Bacteria enumeration (CFU/mL)	0	50000000	0	190	0	4000000	0	110
	0	80000000	0	210	0	7000000	0	90
	0	30000000	0	200	0	8000000	0	100
Phage titer (PFU/mL)	0	0	100000000	770000000	0	0	150000000	450000000
	0	0	200000000	760000000	0	0	200000000	460000000
	0	0	180000000	730000000	0	0	180000000	440000000
Supernatant TNF-α (pg/mL)	0	0	0	0	3.7849	9.57266	6.45506	74.4251
	0	0	0	0	3.84661	8.92079	5.3654	66.9614
	0	0	0	0	4.31912	9.39149	5.13975	64.6856
Supernatant IL-6 (pg/mL)	0	0	0	0	31.9246	34.3186	30.2317	42.4462
	0	0	0	0	29.9135	35.4118	28.9494	39.614
	0	0	0	0	31.1312	34.1249	28.7003	38.1472
Supernatant IL-1β (pg/mL)	0	0	0	0	21.3958	115.702	21.2295	75.6261
	0	0	0	0	21.5544	107.849	22.4325	84.9101
	0	0	0	0	23.6975	110.209	22.5138	98.6814
Supernatant IL-10 (pg/mL)	0	0	0	0	380.461	389.514	406.679	402.116
	0	0	0	0	393.642	386.472	408.635	403.13
	0	0	0	0	387.414	380.823	409.504	403.492

## Sheet: Fig 6
	PMN	PMN+PACL	PMN+Phage	PMN+PACL+Phage
Area with NE	1.181	4.078	0.847	4.195
	1.14	4.133	0.486	1.417
	1.048	5.174	1.004	4.047
Area with MPO	0.375	6.599	1.361	5.397
	0.212	6.202	0.644	6.202
	0.327	6.418	1.923	4.125
Area with CitH3	1.101	21.905	1.46	8.945
	1.264	12.194	1.625	7.305
	0.928	29.25	1.172	5.463
